# Supplementary material for: A BET Protein Inhibitor Targeting Mononuclear Myeloid Cells Affects Specific Inflammatory Mediators and Pathways in Crohn’s Disease
Source: Cells. 2022 Sep 12;11(18):2846. doi: 10.3390/cells11182846 (PMC9497176; doi:10.3390/cells11182846)
Supplement: Supplementary file 1 [file cells-11-02846-s001.zip]

Archive with 1 entries (1 files):
- cells-1795718-supplementary.pdf
